# Supplementary material for: Sex Differences in Overall Survival Among Patients with Non-Small-Cell Lung Cancer Across Clinical Stages: A Population-Based SEER Study
Source: Healthcare (Basel). 2026 Apr 7;14(7):966. doi: 10.3390/healthcare14070966 (PMC13074028; doi:10.3390/healthcare14070966)
Supplement: Supplementary file 1 [file healthcare-14-00966-s001.zip]

Archive with 1 entries (1 files):
- healthcare-4182235-supplementary.pdf
